# Supplementary material for: Melanisation of Aspergillus terreus—Is Butyrolactone I Involved in the Regulation of Both DOPA and DHN Types of Pigments in Submerged Culture?
Source: Microorganisms. 2017 May 4;5(2):22. doi: 10.3390/microorganisms5020022 (PMC5488093; doi:10.3390/microorganisms5020022)
Supplement: Supplementary file 1 [file microorganisms-05-00022-s001.zip]

Archive with 5 entries (5 files):
- Figure_S2.pdf
- Figure_S3.pdf
- Figure_S4.pdf
- Figure_S5.pdf
- Figure_S1.pdf
